# Supplementary material for: Vaccinomics to Design a Multi-Epitopes Vaccine for Acinetobacter baumannii
Source: Int J Environ Res Public Health. 2022 May 4;19(9):5568. doi: 10.3390/ijerph19095568 (PMC9104312; doi:10.3390/ijerph19095568)
Supplement: Supplementary file 1 [file ijerph-19-05568-s001.zip]

Archive with 1 entries (1 files):
- ijerph-1636359-supplementary.pdf
